# Supplementary material for: Development of a Bead-Based Multiplex Fluorescent Immunoassay to Detect Antibodies against Maedi-Visna Virus in Sheep
Source: Animals (Basel). 2024 May 12;14(10):1442. doi: 10.3390/ani14101442 (PMC11117221; doi:10.3390/ani14101442)
Supplement: Supplementary file 1 [file animals-14-01442-s001.zip]

Archive with 1 entries (1 files):
- animals-2929894-supplementary.pdf
